# Supplementary material for: Rapid Recovery From Cortical Blindness Caused by an Old Cerebral Infarction
Source: Front Neurol. 2020 Feb 7;11:69. doi: 10.3389/fneur.2020.00069 (PMC7020609; doi:10.3389/fneur.2020.00069)
Supplement: Supplementary file 9 [file Table_1.XLSX]

## Sheet: Sheet1
	Numerical data in Figure 3
	Figure 3A		Day 1			Day 2			Day 3
			Slowly appearing disc	400% looming disc	150% looming disc	Slowly appearing disc	400% looming disc	150% looming disc	Slowly appearing disc	400% looming disc	150% looming disc
	Right visual field	Detected trials	2	8	8	2	7	9	3	10	10
		Undetected trials	8	2	2	8	3	1	7	0	0
		Total	10	10	10	10	10	10	10	10	10
	Left visual field	Detected trials	10	10	10	10	10	10	10	10	10
		Undetected trials	0	0	0	0	0	0	0	0	0
		Total	10	10	10	10	10	10	10	10	10
	Figure 3B		Day 1						Day 2						Day 3
			Session 1		Session 2		Session 3		Session 1		Session 2		Session 3		Session 1		Session 2		Session 3
			Slowly appearing disc	Suddenly appearing disc	Slowly appearing disc	Suddenly appearing disc	Slowly appearing disc	Suddenly appearing disc	Slowly appearing disc	Suddenly appearing disc	Slowly appearing disc	Suddenly appearing disc	Slowly appearing disc	Suddenly appearing disc	Slowly appearing disc	Suddenly appearing disc	Slowly appearing disc	Suddenly appearing disc	Slowly appearing disc	Suddenly appearing disc
	Right visual field	Detected trials	3	9	9	9	10	10	3	9	10	10	10	10	4	10	10	10	10	10
		Undetected trials	7	1	1	1	0	0	7	1	0	0	0	0	6	0	0	0	0	0
		Total	10	10	10	10	10	10	10	10	10	10	10	10	10	10	10	10	10	10
	Left visual field	Detected trials	10	10	10	10	10	10	10	10	10	10	10	10	10	10	10	10	10	10
		Undetected trials	0	0	0	0	0	0	0	0	0	0	0	0	0	0	0	0	0	0
		Total	10	10	10	10	10	10	10	10	10	10	10	10	10	10	10	10	10	10
	Figure 3C		Day 1			Day 2			Day 3			Day 4
			Session 1	Session 2	Session 3	Session 1	Session 2	Session 3	Session 1	Session 2	Session 3	Session 1	Session 2	Session 3
	Right visual field	Detected trials	8	10	10	8	10	10	10	10	10	8	10	10
		Undetected trials	2	0	0	2	0	0	0	0	0	2	0	0
		Total	10	10	10	10	10	10	10	10	10	10	10	10
	Figure 3D		Direction	Letter-day 1	Letter-Day 2
	Right visual field	Correct trials	50	21	27
		Error trials	0	11	12
		Undetected trials	0	18	11
		Total	50	50	50
	Left visual field	Correct trials	50	32	32
		Error trials	0	18	18
		Undetected trials	0	0	0
		Total	50	50	50

## Sheet: Sheet2
	Numerical data in Figure 3
	Figure 3A
		Slowly appearing disc	400% looming disc	150% looming disc
	Detected trials
	Undetected trials
	Total
